# Supplementary material for: Task Prioritization in Dual-Tasking: Instructions versus Preferences
Source: PLoS One. 2016 Jul 8;11(7):e0158511. doi: 10.1371/journal.pone.0158511 (PMC4938591; doi:10.1371/journal.pone.0158511)
Supplement: S1 File — (XLSX) [file pone.0158511.s003.xlsx]

## Sheet: Experiment 1
Experiment	ppNr	Excluded	Sequence	Preference		MEM_single(n)	MEM_dual(n)	MEM_single(%)	MEM_dual(%)	MEM_single_arcsin(rad)	MEM_dual_arcsin(rad)		DRIVE_Period2(n)	DRIVE_Period3(n)	DRIVE_Period4(n)	DRIVE_Period2(%)	DRIVE_Period3(%)	DRIVE_Period4(%)	DRIVE_Period2_arcsin(rad)	DRIVE_Period3_arcsin(rad)	DRIVE_Period4_arcsin(rad)
1	1	0	Early_DUAL	Driving		10	7	83.3333	58.3333	1.15026	0.869122		12	11	14	80	73.3333	93.3333	1.10715	1.02816	1.30964
1	2	0	Early_DUAL	Equal		4	6	33.3333	50	0.61548	0.785398		8	10	11	53.3333	66.6667	73.3333	0.818756	0.955317	1.02816
1	3	0	Early_DUAL	Driving		7	7	58.3333	58.3333	0.869122	0.869122		5	7	8	33.3333	46.6667	53.3333	0.61548	0.75204	0.818756
1	4	0	Early_DUAL	Driving		8	4	66.6667	33.3333	0.955317	0.61548		6	8	11	40	53.3333	73.3333	0.684719	0.818756	1.02816
1	5	0	Early_DUAL	Driving		10	8	83.3333	66.6667	1.15026	0.955317		9	9	11	60	60	73.3333	0.886077	0.886077	1.02816
1	6	0	Late_DUAL	Driving		6	5	50	41.6667	0.785398	0.701674		11	11	12	73.3333	73.3333	80	1.02816	1.02816	1.10715
1	7	0	Late_DUAL	Equal		7	9	58.3333	75	0.869122	1.0472		8	10	8	53.3333	66.6667	53.3333	0.818756	0.955317	0.818756
1	8	0	Late_DUAL	Driving		10	4	83.3333	33.3333	1.15026	0.61548		9	9	9	60	60	60	0.886077	0.886077	0.886077
1	9	0	Late_DUAL	Driving		9	6	75	50	1.0472	0.785398		10	12	11	66.6667	80	73.3333	0.955317	1.10715	1.02816
1	10	0	Late_DUAL	Driving		11	6	91.6667	50	1.27795	0.785398		9	11	10	60	73.3333	66.6667	0.886077	1.02816	0.955317
1	11	0	Early_DUAL	Equal		6	7	50	58.3333	0.785398	0.869122		8	7	10	53.3333	46.6667	66.6667	0.818756	0.75204	0.955317
1	12	0	Early_DUAL	Driving		9	4	75	33.3333	1.0472	0.61548		11	9	13	73.3333	60	86.6667	1.02816	0.886077	1.197
1	13	0	Early_DUAL	Equal		6	4	50	33.3333	0.785398	0.61548		8	8	7	53.3333	53.3333	46.6667	0.818756	0.818756	0.75204
1	14	0	Early_DUAL	Driving		8	7	66.6667	58.3333	0.955317	0.869122		3	2	5	20	13.3333	33.3333	0.463648	0.373792	0.61548
1	15	0	Early_DUAL	Driving		5	5	41.6667	41.6667	0.701674	0.701674		9	9	12	60	60	80	0.886077	0.886077	1.10715
1	16	0	Late_DUAL	Equal		7	5	58.3333	41.6667	0.869122	0.701674		10	13	12	66.6667	86.6667	80	0.955317	1.197	1.10715
1	17	0	Late_DUAL	Equal		3	3	25	25	0.523599	0.523599		8	11	9	53.3333	73.3333	60	0.818756	1.02816	0.886077
1	18	0	Late_DUAL	Driving		8	4	66.6667	33.3333	0.955317	0.61548		8	10	11	53.3333	66.6667	73.3333	0.818756	0.955317	1.02816
1	19	0	Late_DUAL	Driving		9	8	75	66.6667	1.0472	0.955317		9	9	10	60	60	66.6667	0.886077	0.886077	0.955317
1	20	0	Late_DUAL	Equal		9	8	75	66.6667	1.0472	0.955317		6	6	5	40	40	33.3333	0.684719	0.684719	0.61548
1	21	0	Early_DUAL	Equal		7	8	58.3333	66.6667	0.869122	0.955317		11	10	11	73.3333	66.6667	73.3333	1.02816	0.955317	1.02816
2	100	0	Control	Not_applicable		8	5	66.6667	41.6667	0.955317	0.701674		10	11	13	66.6667	73.3333	86.6667	0.955317	1.02816	1.197
2	101	0	Control	Not_applicable		6	7	50	58.3333	0.785398	0.869122		6	10	11	40	66.6667	73.3333	0.684719	0.955317	1.02816
2	102	0	Control	Not_applicable		8	9	66.6667	75	0.955317	1.0472		11	11	12	73.3333	73.3333	80	1.02816	1.02816	1.10715
2	103	0	Control	Not_applicable		6	11	50	91.6667	0.785398	1.27795		12	12	14	80	80	93.3333	1.10715	1.10715	1.30964
2	104	0	Control	Not_applicable		7	10	58.3333	83.3333	0.869122	1.15026		5	7	8	33.3333	46.6667	53.3333	0.61548	0.75204	0.818756
2	105	0	Control	Not_applicable		9	12	75	100	1.0472	1.42595		9	13	13	60	86.6667	86.6667	0.886077	1.197	1.197
2	106	0	Control	Not_applicable		8	8	66.6667	66.6667	0.955317	0.955317		7	11	10	46.6667	73.3333	66.6667	0.75204	1.02816	0.955317
2	107	0	Control	Not_applicable		4	6	33.3333	50	0.61548	0.785398		9	13	15	60	86.6667	100	0.886077	1.197	1.44134
2	108	0	Control	Not_applicable		7	9	58.3333	75	0.869122	1.0472		8	12	11	53.3333	80	73.3333	0.818756	1.10715	1.02816
2	109	0	Control	Not_applicable		10	7	83.3333	58.3333	1.15026	0.869122		6	10	9	40	66.6667	60	0.684719	0.955317	0.886077
2	110	0	Control	Not_applicable		5	6	41.6667	50	0.701674	0.785398		8	10	11	53.3333	66.6667	73.3333	0.818756	0.955317	1.02816

## Sheet: Experiment 2
Experiment	ppNr	Excluded	Instruction		MEM_train(n)	MEM_single(n)	MEM_dual(n)	MEM_train(%)	MEM_single(%)	MEM_dual(%)	MEM_train_arcsin(rad)	MEM_single_arcsin(rad)	MEM_dual_arcsin(rad)		DRIVE_Period2(n)	DRIVE_Period3(n)	DRIVE_Period4(n)	DRIVE_Period2(%)	DRIVE_Period3(%)	DRIVE_Period4(%)	DRIVE_Period2_arcsin(rad)	DRIVE_Period3_arcsin(rad)	DRIVE_Period4_arcsin(rad)		RSME_Period1	RSME_Period2	RSME_Period3	RSME_Period4	RSME_second_mem_control	RSME_third_drive_control
2	1	0	Driving		6	5	4	50	41.6667	33.3333	0.785398	0.701674	0.61548		7	10	10	46.6667	66.6667	66.6667	0.75204	0.955317	0.955317		84.597	86.631	78.242	77.225
2	2	0	Driving		5	6	0	41.6667	50	0	0.701674	0.785398	0.144843		11	12	13	73.3333	80	86.6667	1.02816	1.10715	1.197		78.75	50.275	33.496	82.309
2	3	0	Driving		8	11	9	66.6667	91.6667	75	0.955317	1.27795	1.0472		9	10	10	60	66.6667	66.6667	0.886077	0.955317	0.955317		51.038	41.377	51.292	59.682
2	4	0	Driving		8	10	3	66.6667	83.3333	25	0.955317	1.15026	0.523599		11	12	10	73.3333	80	66.6667	1.02816	1.10715	0.955317		77.733	38.072	42.903	93.75
2	5	0	Driving		11	10	2	91.6667	83.3333	16.6667	1.27795	1.15026	0.420534		6	8	8	40	53.3333	53.3333	0.684719	0.818756	0.818756		40.36	62.733	56.377	86.886
2	6	0	Driving		5	4	5	41.6667	33.3333	41.6667	0.701674	0.61548	0.701674		11	14	13	73.3333	93.3333	86.6667	1.02816	1.30964	1.197		52.564	45.191	30.953	70.614
2	7	0	Driving		6	4	2	50	33.3333	16.6667	0.785398	0.61548	0.420534		7	9	9	46.6667	60	60	0.75204	0.886077	0.886077		85.614	56.631	50.275	110.53
2	8	0	Driving		6	7	4	50	58.3333	33.3333	0.785398	0.869122	0.61548		10	12	13	66.6667	80	86.6667	0.955317	1.10715	1.197		97.818	75.953	69.597	79.258
2	9	0	Driving		7	6	3	58.3333	50	25	0.869122	0.785398	0.523599		8	11	10	53.3333	73.3333	66.6667	0.818756	1.02816	0.955317		67.309	74.682	73.411	86.631
2	10	0	Driving		7	10	3	58.3333	83.3333	25	0.869122	1.15026	0.523599		9	11	11	60	73.3333	73.3333	0.886077	1.02816	1.02816		104.682	73.665	78.496	85.36
2	11	0	Driving		6	7	6	50	58.3333	50	0.785398	0.869122	0.785398		6	10	11	40	66.6667	73.3333	0.684719	0.955317	1.02816		94.767	65.021	59.174	71.377
2	12	0	Driving		10	7	6	83.3333	58.3333	50	1.15026	0.869122	0.785398		5	10	10	33.3333	66.6667	66.6667	0.61548	0.955317	0.955317		80.784	59.682	49.513	100.614
2	13	0	Equal		10	11	8	83.3333	91.6667	66.6667	1.15026	1.27795	0.955317		10	11	11	66.6667	73.3333	73.3333	0.955317	1.02816	1.02816		60.953	50.784	46.716	80.275
2	14	0	Equal		6	9	4	50	75	33.3333	0.785398	1.0472	0.61548		11	14	12	73.3333	93.3333	80	1.02816	1.30964	1.10715		44.936	29.936	29.936	104.936
2	15	0	Equal		7	7	1	58.3333	58.3333	8.33333	0.869122	0.869122	0.292843		5	8	8	33.3333	53.3333	53.3333	0.61548	0.818756	0.818756		56.377	56.377	56.377	70.106
2	16	0	Equal		4	8	3	33.3333	66.6667	25	0.61548	0.955317	0.523599		8	12	12	53.3333	80	80	0.818756	1.10715	1.10715		79.513	86.123	56.886	79.513
2	17	0	Equal		10	9	5	83.3333	75	41.6667	1.15026	1.0472	0.701674		5	7	9	33.3333	46.6667	60	0.61548	0.75204	0.886077		80.275	78.75	79.004	98.835
2	18	0	Equal		4	6	4	33.3333	50	33.3333	0.61548	0.785398	0.61548		8	11	11	53.3333	73.3333	73.3333	0.818756	1.02816	1.02816		72.903	61.208	48.242	92.987
2	19	0	Equal		10	4	6	83.3333	33.3333	50	1.15026	0.61548	0.785398		4	11	9	26.6667	73.3333	60	0.542639	1.02816	0.886077		90.699	108.242	83.835	99.852
2	20	0	Equal		10	11	7	83.3333	91.6667	58.3333	1.15026	1.27795	0.869122		10	12	11	66.6667	80	73.3333	0.955317	1.10715	1.02816		91.97	71.123	86.123	116.377
2	21	0	Equal		6	10	6	50	83.3333	50	0.785398	1.15026	0.785398		8	11	11	53.3333	73.3333	73.3333	0.818756	1.02816	1.02816		50.021	25.614	31.716	60.445
2	22	0	Equal		7	10	7	58.3333	83.3333	58.3333	0.869122	1.15026	0.869122		11	14	12	73.3333	93.3333	80	1.02816	1.30964	1.10715		64.004	49.767	70.36	90.699
2	23	0	Equal		6	3	1	50	25	8.33333	0.785398	0.523599	0.292843		6	8	8	40	53.3333	53.3333	0.684719	0.818756	0.818756		65.021	72.394	57.394	85.106
2	100	0	Control		6	8	5	50	66.6667	41.6667	0.785398	0.955317	0.701674		10	11	13	66.6667	73.3333	86.6667	0.955317	1.02816	1.197		44.936	12.903	37.818		44.936	79.513
2	101	0	Control		4	6	7	33.3333	50	58.3333	0.61548	0.785398	0.869122		6	10	11	40	66.6667	73.3333	0.684719	0.955317	1.02816		93.242	69.852	56.377		82.055	53.835
2	102	0	Control		7	8	9	58.3333	66.6667	75	0.869122	0.955317	1.0472		11	11	12	73.3333	73.3333	80	1.02816	1.02816	1.10715		64.513	30.191	59.936		75.445	26.631
2	103	0	Control		8	6	11	66.6667	50	91.6667	0.955317	0.785398	1.27795		12	12	14	80	80	93.3333	1.10715	1.10715	1.30964		73.157	33.242	39.343		58.157	51.038
2	104	0	Control		8	7	10	66.6667	58.3333	83.3333	0.955317	0.869122	1.15026		5	7	8	33.3333	46.6667	53.3333	0.61548	0.75204	0.818756		62.733	85.106	83.326		58.411	92.733
2	105	0	Control		8	9	12	66.6667	75	100	0.955317	1.0472	1.42595		9	13	13	60	86.6667	86.6667	0.886077	1.197	1.197		60.699	35.021	26.377		62.225	37.818
2	106	0	Control		8	8	8	66.6667	66.6667	66.6667	0.955317	0.955317	0.955317		7	11	10	46.6667	73.3333	66.6667	0.75204	1.02816	0.955317		56.377	26.631	26.631		47.225	42.648
2	107	0	Control		10	4	6	83.3333	33.3333	50	1.15026	0.61548	0.785398		9	13	15	60	86.6667	100	0.886077	1.197	1.44134		32.733	14.936	13.157		64.767	56.377
2	108	0	Control		10	7	9	83.3333	58.3333	75	1.15026	0.869122	1.0472		8	12	11	53.3333	80	73.3333	0.818756	1.10715	1.02816		81.292	28.919	13.157		68.326	23.326
2	109	0	Control		10	10	7	83.3333	83.3333	58.3333	1.15026	1.15026	0.869122		6	10	9	40	66.6667	60	0.684719	0.955317	0.886077		51.547	62.733	47.479		52.055	44.174
2	110	0	Control		6	5	6	50	41.6667	50	0.785398	0.701674	0.785398		8	10	11	53.3333	66.6667	73.3333	0.818756	0.955317	1.02816		26.631	12.648	16.462		47.225	37.818

## Sheet: Experiment 3
ppNr	Excluded	Instruction	Preference		MEM_train(n)	MEM_dualbaseline(n)	MEM_dualinstr(n)	MEM_train(%)	MEM_dualbaseline(%)	MEM_dualinstr(%)	MEM_train_arcsin(rad)	MEM_dualbaseline_arcsin(rad)	MEM_dualinstr_arcsin(rad)		DRIVE_single_baseline(n)	DRIVE_dualbaseline(n)	DRIVE_dualinstr(n)	DRIVE_single_baseline(%)	DRIVE_dualbaseline(%)	DRIVE_dualinstr(%)	DRIVE_single_baseline_arcsin(rad)	DRIVE_dualbaseline_arcsin(rad)	DRIVE_dualinstr_arcsin(rad)		RSME_mem_train	RSME_driving_singlebaseline	RSME_dualbaseline	RSME_dualinstr
1	0	Free	Driving		4	1	3	33.3333	8.33333	25	0.61548	0.292843	0.523599		9	10	11	60	66.6667	73.3333	0.886077	0.955317	1.02816		70.614	14.936	25.869	37.818
2	0	Free	Driving		9	5	5	75	41.6667	41.6667	1.0472	0.701674	0.701674		6	9	9	40	60	60	0.684719	0.886077	0.886077		64.767	29.936	102.14	109.767
3	0	Free	Driving		8	6	4	66.6667	50	33.3333	0.955317	0.785398	0.61548		8	11	13	53.3333	73.3333	86.6667	0.818756	1.02816	1.197		101	21.547	70.36	113.835
4	0	Free	Driving		9	2	4	75	16.6667	33.3333	1.0472	0.420534	0.61548		9	9	10	60	60	66.6667	0.886077	0.886077	0.955317		85.36	90.953	124.258	113.835
5	0	Free	Driving		7	5	3	58.3333	41.6667	25	0.869122	0.701674	0.523599		12	9	9	80	60	60	1.10715	0.886077	0.886077		26.886	69.852	97.564	92.479
6	0	Free	Equal		7	6	6	58.3333	50	50	0.869122	0.785398	0.785398		7	7	8	46.6667	46.6667	53.3333	0.75204	0.75204	0.818756		100.106	90.191	109.767	114.852
7	0	Free	Equal		9	6	8	75	50	66.6667	1.0472	0.785398	0.955317		10	9	9	66.6667	60	60	0.955317	0.886077	0.886077		75.699	26.631	85.614	86.123
8	0	Free	Driving		8	8	6	66.6667	66.6667	50	0.955317	0.955317	0.785398		11	10	11	73.3333	66.6667	73.3333	1.02816	0.955317	1.02816		74.682	28.157	86.631	102.394
9	1	Free	-		7	4	3	58.3333	33.3333	25	0.869122	0.61548	0.523599		10	10	10	66.6667	66.6667	66.6667	0.955317	0.955317	0.955317		125.53	92.225	150	150
10	0	Free	Equal		7	4	5	58.3333	33.3333	41.6667	0.869122	0.61548	0.701674		8	7	11	53.3333	46.6667	73.3333	0.818756	0.75204	1.02816		53.072	29.936	65.021	62.479
11	0	Free	Equal		8	7	4	66.6667	58.3333	33.3333	0.955317	0.869122	0.61548		6	7	8	40	46.6667	53.3333	0.684719	0.75204	0.818756		65.021	52.055	69.343	67.818
12	0	Free	Driving		10	3	2	83.3333	25	16.6667	1.15026	0.523599	0.420534		7	5	4	46.6667	33.3333	26.6667	0.75204	0.61548	0.542639		64.258	59.682	100.614	100.36
13	1	Free	News		8	8	6	66.6667	66.6667	50	0.955317	0.955317	0.785398		9	9	11	60	60	73.3333	0.886077	0.886077	1.02816		65.275	68.326	86.886	75.191
14	0	Free	Driving		8	4	2	66.6667	33.3333	16.6667	0.955317	0.61548	0.420534		10	13	10	66.6667	86.6667	66.6667	0.955317	1.197	0.955317		70.36	85.106	104.428	112.564
15	0	Driving	Equal		9	6	8	75	50	66.6667	1.0472	0.785398	0.955317		7	10	12	46.6667	66.6667	80	0.75204	0.955317	1.10715		57.394	29.936	79.767	67.055
16	0	Driving	Equal		7	3	3	58.3333	25	25	0.869122	0.523599	0.523599		8	8	11	53.3333	53.3333	73.3333	0.818756	0.818756	1.02816		54.852	36.547	75.191	63.496
17	0	Driving	Driving		6	2	0	50	16.6667	0	0.785398	0.420534	0.144843		6	9	11	40	60	73.3333	0.684719	0.886077	1.02816		55.36	47.479	95.53	83.581
18	0	Driving	Equal		4	8	4	33.3333	66.6667	33.3333	0.61548	0.955317	0.61548		10	11	11	66.6667	73.3333	73.3333	0.955317	1.02816	1.02816		71.377	56.123	66.038	69.343
19	0	Driving	Driving		6	2	4	50	16.6667	33.3333	0.785398	0.420534	0.61548		4	3	5	26.6667	20	33.3333	0.542639	0.463648	0.61548		88.157	72.14	99.597	96.292
20	0	Driving	Equal		9	5	4	75	41.6667	33.3333	1.0472	0.701674	0.61548		6	7	8	40	46.6667	53.3333	0.684719	0.75204	0.818756		77.733	58.919	77.733	85.36
21	0	Driving	Equal		7	6	5	58.3333	50	41.6667	0.869122	0.785398	0.701674		6	7	10	40	46.6667	66.6667	0.684719	0.75204	0.955317		70.36	86.886	95.784	95.275
22	0	Driving	Driving		10	4	2	83.3333	33.3333	16.6667	1.15026	0.61548	0.420534		3	4	5	20	26.6667	33.3333	0.463648	0.542639	0.61548		86.886	80.021	107.225	86.886
23	0	Driving	Driving		7	4	4	58.3333	33.3333	33.3333	0.869122	0.61548	0.61548		11	12	13	73.3333	80	86.6667	1.02816	1.10715	1.197		65.275	37.818	64.258	70.614
24	0	Driving	Driving		7	4	1	58.3333	33.3333	8.33333	0.869122	0.61548	0.292843		7	8	9	46.6667	53.3333	60	0.75204	0.818756	0.886077		85.36	37.564	102.14	102.648
25	0	Driving	Driving		6	2	4	50	16.6667	33.3333	0.785398	0.420534	0.61548		7	7	8	46.6667	46.6667	53.3333	0.75204	0.75204	0.818756		57.14	70.614	100.614	69.597
26	0	Driving	Equal		8	3	4	66.6667	25	33.3333	0.955317	0.523599	0.61548		8	8	11	53.3333	53.3333	73.3333	0.818756	0.818756	1.02816		92.987	85.869	130.106	76.208
27	0	Driving	Driving		6	6	4	50	50	33.3333	0.785398	0.785398	0.61548		10	9	12	66.6667	60	80	0.955317	0.886077	1.10715		25.614	58.919	88.411	81.038
28	0	Driving	Driving		5	1	2	41.6667	8.33333	16.6667	0.701674	0.292843	0.420534		5	7	7	33.3333	46.6667	46.6667	0.61548	0.75204	0.75204		60	25.614	79.767	40.869
29	0	Equal	Driving		7	7	9	58.3333	58.3333	75	0.869122	0.869122	1.0472		10	12	14	66.6667	80	93.3333	0.955317	1.10715	1.30964		9.089	46.462	61.716	64.513
30	0	Equal	Driving		9	3	5	75	25	41.6667	1.0472	0.523599	0.701674		7	6	8	46.6667	40	53.3333	0.75204	0.684719	0.818756		76.716	67.564	120.191	107.225
31	0	Equal	Driving		10	5	7	83.3333	45.4545	58.3333	1.15026	0.739881	0.869122		10	10	11	66.6667	66.6667	73.3333	0.955317	0.955317	1.02816		36.547	13.411	86.631	86.377		Note: proportional mem_dualbaseline was calculated with 11 answers as maximum instead of 12, because a popup appeared during one question
32	0	Equal	Equal		9	3	6	75	25	50	1.0472	0.523599	0.785398		10	11	10	66.6667	73.3333	66.6667	0.955317	1.02816	0.955317		69.597	51.292	86.377	86.631
33	0	Equal	Driving		7	2	1	58.3333	16.6667	8.33333	0.869122	0.420534	0.292843		7	8	7	46.6667	53.3333	46.6667	0.75204	0.818756	0.75204		99.852	65.275	114.343	111.038
34	0	Equal	Equal		9	6	11	75	50	91.6667	1.0472	0.785398	1.27795		11	11	12	73.3333	73.3333	80	1.02816	1.02816	1.10715		67.309	25.614	82.055	80.784
35	0	Equal	Driving		6	1	3	50	8.33333	25	0.785398	0.292843	0.523599		4	7	7	26.6667	46.6667	46.6667	0.542639	0.75204	0.75204		57.648	31.208	80.021	89.682
36	0	Equal	Driving		7	5	8	58.3333	41.6667	66.6667	0.869122	0.701674	0.955317		9	7	8	60	46.6667	53.3333	0.886077	0.75204	0.818756		69.852	39.089	79.258	84.597
37	0	Equal	Driving		9	3	3	75	25	25	1.0472	0.523599	0.523599		8	9	8	53.3333	60	53.3333	0.818756	0.886077	0.818756		73.157	61.716	100.869	105.699
38	0	Equal	Equal		7	6	5	58.3333	50	41.6667	0.869122	0.785398	0.701674		5	7	6	33.3333	46.6667	40	0.61548	0.75204	0.684719		58.665	24.597	51.292	77.225
39	0	Equal	Driving		8	2	4	66.6667	16.6667	33.3333	0.955317	0.420534	0.61548		9	9	9	60	60	60	0.886077	0.886077	0.886077		37.055	56.631	86.123	100.36
40	1	Equal	-		7	4	4	58.3333	33.3333	33.3333	0.869122	0.61548	0.61548		4	5	5	26.6667	33.3333	33.3333	0.542639	0.61548	0.61548		71.123	71.377	36.801	52.309
41	0	Equal	Driving		6	3	5	50	25	41.6667	0.785398	0.523599	0.701674		10	11	11	66.6667	73.3333	73.3333	0.955317	1.02816	1.02816		70.106	25.36	93.75	113.581
42	0	Equal	Driving		11	4	7	91.6667	33.3333	58.3333	1.27795	0.61548	0.869122		7	9	7	46.6667	60	46.6667	0.75204	0.886077	0.75204		70.36	68.581	81.292	84.597
43	0	Equal	Equal		4	3	5	33.3333	25	41.6667	0.61548	0.523599	0.701674		4	6	7	26.6667	40	46.6667	0.542639	0.684719	0.75204		85.106	61.716	102.14	101.886
